# Supplementary material for: Enhancing Metabolomic Coverage in Positive Ionization Mode Using Dicationic Reagents by Infrared Matrix-Assisted Laser Desorption Electrospray Ionization
Source: Metabolites. 2021 Nov 29;11(12):810. doi: 10.3390/metabo11120810 (PMC8708802; doi:10.3390/metabo11120810)
Supplement: Supplementary file 1 [file metabolites-11-00810-s001.zip]

Archive with 2 entries (2 files):
- Supplementary File_1_FigureS1.pdf
- Supplementary File_2_TableS1-4.xlsx
